# Supplementary material for: Resveratrol and ω-3 PUFAs Promote Human Macrophage Differentiation and Function
Source: Biomedicines. 2022 Jun 28;10(7):1524. doi: 10.3390/biomedicines10071524 (PMC9313469; doi:10.3390/biomedicines10071524)
Supplement: Supplementary file 1 [file biomedicines-10-01524-s001.zip]

Archive with 1 entries (1 files):
- biomedicines-1729940-supplementary.pdf
